# Supplementary material for: Household poverty in people with severe mental illness in rural China: 1994–2015
Source: BJPsych Open. 2020 Sep 17;6(5):e111. doi: 10.1192/bjo.2020.95 (PMC7576660; doi:10.1192/bjo.2020.95)
Supplement: Supplementary file 1 [file S2056472420000952sup001.zip]

Archive with 9 entries (9 files):
- S2056472420000952sup001.pdf
- S2056472420000952sup002.pdf
- S2056472420000952sup003.pdf
- S2056472420000952sup004.pdf
- S2056472420000952sup005.pdf
- S2056472420000952sup006.pdf
- S2056472420000952sup007.pdf
- S2056472420000952sup008.pdf
- S2056472420000952sup009.pdf
